# Supplementary material for: The Impact of Spring Festival Travel on Epidemic Spreading in China
Source: Viruses. 2023 Jul 10;15(7):1527. doi: 10.3390/v15071527 (PMC10384880; doi:10.3390/v15071527)
Supplement: Supplementary file 1 [file viruses-15-01527-s001.zip]

Archive with 1 entries (1 files):
- viruses-2434349-supplementary.pdf
